# Supplementary material for: Treatment with Cobra Venom Factor Decreases Ischemic Tissue Damage in Mice
Source: Biomedicines. 2024 Jan 29;12(2):309. doi: 10.3390/biomedicines12020309 (PMC10886846; doi:10.3390/biomedicines12020309)
Supplement: Supplementary file 1 [file biomedicines-12-00309-s001.zip]

Archive with 1 entries (1 files):
- biomedicines-2824693-supplementary.pdf
